# Supplementary material for: Carotenoids modulate kernel texture in maize by influencing amyloplast envelope integrity
Source: Nat Commun. 2020 Oct 22;11:5346. doi: 10.1038/s41467-020-19196-9 (PMC7582188; doi:10.1038/s41467-020-19196-9)
Supplement: Supplementary file 5 — Supplementary Data 1 [file 41467_2020_19196_MOESM5_ESM.xlsx]

## Sheet: Sheet1
Supplementary Data 1. Ven1 genotype in the 262 inbred lines.
Serial number	Inbreds	Modifier	Ven1 genetype
2173	W499	full	Ven1A619
2248	D869	full	Ven1A619
2446	4722	full	Ven1A619
2469	S311	full	Ven1A619
2488	ziyu3	full	Ven1A619
2533	91huang10	full	Ven1A619
2663	Lo1067	full	Ven1A619
2693	807	full	Ven1A619
2730	PHG35	full	Ven1A619
2738	LH38	full	Ven1A619
2747	OH43	full	Ven1A619
2984	MDF-13D	full	Ven1A619
2108	B7	full	others
2119	F7584	full	others
2125	SC24-1	full	others
2128	Y223	full	others
2143	KP3130	full	others
2146	SW153	full	others
2148	W238	full	others
2156	18	full	others
2162	M101	full	others
2180	M131-5	full	others
2194	L05-6	full	others
2210	huangyesi3	full	others
2212	ji63	full	others
2219	ji4112	full	others
2227	ye8112	full	others
2235	tie7922	full	others
2236	ye832	full	others
2240	wu109	full	others
2242	yan812	full	others
2244	D854	full	others
2249	D881	full	others
2254	D1051	full	others
2267	D892	full	others
2274	3489a	full	others
2275	Z31B	full	others
2277	N68a	full	others
2281	shen137	full	others
2282	3335	full	others
2309	BM	full	others
2310	d140	full	others
2313	R150	full	others
2318	qi319	full	others
2327	XF27	full	others
2329	huo17	full	others
2333	802	full	others
2353	DF27	full	others
2358	P167	full	others
2359	7236	full	others
2390	W344	full	others
2391	68122	full	others
2417	OH7	full	others
2448	IA5125	full	others
2461	yun147	full	others
2475	CT109	full	others
2476	yu82	full	others
2500	Lo1125	full	others
2504	shen135	full	others
2525	lan766-4-2	full	others
2530	91huang15	full	others
2549	liao7794	full	others
2566	longkang1	full	others
2587	guan17-1	full	others
2591	6	full	others
2606	shuangM9B-1	full	others
2609	15-14gao	full	others
2620	L069	full	others
2630	zhongyin15	full	others
2635	ZPON7	full	others
2694	PHN11	full	others
2699	PHG72	full	others
2704	PHW43	full	others
2723	LH60	full	others
2728	LH61	full	others
2742	Seagu1117	full	others
2745	PHK42	full	others
2746	PHT55	full	others
2748	LH65	full	others
2749	HBAI	full	others
2753	LH82	full	others
2758	PHH93	full	others
2760	PHP02	full	others
2762	PHR47	full	others
2949	RS710	full	others
2960	PHR58	full	others
2971	PHBA6	full	others
2973	PHPR5	full	others
2991	MBNA	full	others
3020	WIL900	full	others
3021	WIL901	full	others
3027	L135	full	others
3028	L139	full	others
3036	PHN82	full	others
3037	PHP55	full	others
3041	PHT22	full	others
2124	DM07	full	others
2135	B98	full	others
2142	PN2-8	full	others
2167	B394	full	others
2175	SC30-1	full	others
2189	T24	full	others
2217	ji434	full	others
2228	zheng32	full	others
2253	D1049	full	others
2262	ye52106	full	others
2269	1205A	full	others
2270	su75	full	others
2271	R136	full	others
2272	R017	full	others
2289	fangyin	full	others
2305	M1016	full	others
2350	A801	full	others
2355	DF24	full	others
2376	M3	full	others
2381	y9961	full	others
2397	yi36	full	others
2399	ji853	full	others
2410	1121	full	others
2422	Ms71	full	others
2423	A632	full	others
2430	NC268	full	others
2431	B37	full	others
2442	W64A	full	others
2444	W117	full	others
2484	zhonghuang64	full	others
2511	ji432	full	others
2520	84-126-15-1	full	others
2524	xuan6	full	others
2543	fu96	full	others
2560	gan41	full	others
2562	fu8527	full	others
2565	fu8701	full	others
2569	lu65	full	others
2571	yan38	full	others
2574	yan172	full	others
2595	chang7daxian1	full	others
2608	cai11-8	full	others
2610	17564	full	others
2637	72-125	full	others
2649	H114	full	others
2651	CML125-2	full	others
2669	yuanwu05	full	others
2690	F42	full	others
2697	DJ7	full	others
2702	PHZ51	full	others
2706	PHW52	full	others
2713	PHW03	full	others
2714	795	full	others
2716	LH190	full	others
2719	PHK24	full	others
2722	78004	full	others
2725	PHG71	full	others
2741	LH132	full	others
2757	IBB14	full	others
2763	PHT10	full	others
2767	FBHJ	full	others
2772	LH149	full	others
2941	LH196	full	others
2943	LH162	full	others
2945	LH202	full	others
2947	LH192	full	others
2954	LH208	full	others
2959	PHR55	full	others
2977	PHNV9	full	others
2979	ML606	full	others
2983	LH119	full	others
3004	787	full	others
3005	W8304	full	others
3007	2369	full	others
3019	CR14	full	others
3029	W8555	full	others
3032	PHK35	full	others
3044	2FACC	full	others
2116	E200	full	others
2182	XOP2	full	others
2213	ji846	full	others
2436	A679	full	others
2721	PHV78	full	others
3024	E8501	full	others
2733	Mo17	full	others
2734	B73	full	others
2130	C521	partial	others
2192	chang7-2	partial	others
2221	xi502	partial	others
2224	luyuan92	partial	others
2370	178	partial	others
2395	shan89	partial	others
2404	8701	partial	others
2412	xun971	partial	others
2439	Sg1533	partial	others
2483	zhong451	partial	others
2521	xinlun5-9	partial	others
2618	L005	partial	others
2672	xingK36	partial	others
2711	PHM57	partial	others
2750	PHG50	partial	others
2952	BCC03	partial	others
2964	MBUB	partial	others
2115	E600	partial	others
2154	W968	partial	others
2239	chang72	partial	others
2251	D886	partial	others
2260	cheng698-3	partial	others
2280	619	partial	others
2324	Los-6	partial	others
2334	SC11-1	partial	others
2341	PH6WC	partial	others
2374	P007	partial	others
2477	Lx9801	partial	others
2497	song1145	partial	others
2701	LH156	partial	others
2712	PHN29	partial	others
2727	FAPW	partial	others
2777	PHT77	partial	others
2950	PHP76	partial	others
2344	N/A	partial	others
2420	A619	unmodified	Ven1A619
2118	L061F	unmodified	Ven1A619
2099	R31	unmodified	others
2113	1145	unmodified	others
2198	equn4	unmodified	others
2202	697	unmodified	others
2215	shuang741	unmodified	others
2257	yu87-1	unmodified	others
2266	dan599	unmodified	others
2298	DF32	unmodified	others
2319	xing230	unmodified	others
2351	8982	unmodified	others
2414	dan598	unmodified	others
2443	W153R	unmodified	others
2454	CT52C	unmodified	others
2548	liao2204	unmodified	others
2593	zheng58	unmodified	others
2611	030-1	unmodified	others
2638	75-364	unmodified	others
2731	PHJ40	unmodified	others
2953	LH128	unmodified	others
2976	PHV53	unmodified	others
2120	DM101B	unmodified	others
2139	SC-9	unmodified	others
2171	D33A	unmodified	others
2172	huangchangb	unmodified	others
2247	D864	unmodified	others
2316	chengzi2142	unmodified	others
2328	huotanghuang	unmodified	others
2360	433-7	unmodified	others
2408	F7	unmodified	others
2453	7146	unmodified	others
2455	jiao51	unmodified	others
2457	77	unmodified	others
2459	zhen367	unmodified	others
2478	E28	unmodified	others
2482	zhong128	unmodified	others
2485	han49	unmodified	others
2505	zhangxi28	unmodified	others
2536	785	unmodified	others
2688	78002A	unmodified	others
2754	78010	unmodified	others
2756	HB8229	unmodified	others
3038	PHP60	unmodified	others
2974	PHR30	unmodified	others
