# Supplementary material for: Carotenoids modulate kernel texture in maize by influencing amyloplast envelope integrity
Source: Nat Commun. 2020 Oct 22;11:5346. doi: 10.1038/s41467-020-19196-9 (PMC7582188; doi:10.1038/s41467-020-19196-9)
Supplement: Supplementary file 6 — Source Data [file 41467_2020_19196_MOESM6_ESM.xlsx]

## Sheet: Table 1
Table 1. Altered carotenoid composition in endosperm tissues of NILW64A and NILA619. (µg g-1)
24 DAP VE	(E/Z)-Phytoene	Lycopene	α-Carotene	β-Carotene	α-Cryptoxanthin	Lutein	β-Cryptoxanthin	Zeaxanthin	Antheraxanthin	Total	nonpolar	polar
NILW64A-24-1	2.52	0.164	0.0569	3.07	0.153	14.6	1.51	13	1.31	36.3839	5.8109	30.573
NILW64A-24-2	2.17	0.122	0.05	2.97	0.152	13.5	1.33	12	0.992	33.286	5.312	27.974
NILW64A-24-3	2.46	0.149	0.0477	3.48	0.151	14.3	1.27	12.3	1.3	35.4577	6.1367	29.321
AV										35.0425	5.7532	29.2893
SD										1.59013	0.415367	1.29979
NILA619-24-1	6.3	1.19	0.139	6.24	0.281	11	0.545	6.34	0.808	32.843	13.869	18.974
NILA619-24-2	7.24	0.874	0.282	8.1	0.324	13.3	0.996	7.73	0.792	39.638	16.496	23.142
NILA619-24-3	6.87	0.827	0.138	6.46	0.258	10.1	0.746	4.09	0.667	30.156	14.295	15.861
AV										34.2123	14.8867	19.3257
SD										4.88706	1.40991	3.65322
T-TEST	0.000114028	0.00203371	0.0481514	0.00345682	0.00217928	0.0572105	0.0151375	0.00441092	0.0172337	0.793506	0.000422504	0.0112412
35 DAP VE
NILW64A-35-1	2.8	0.00759	0.0761	1.6	0.221	12.3	0.996	7.32	0.602	25.9227	4.48369	21.439
NILW64A-35-2	4.9	0.0156	0.0609	1.81	0.173	11.5	1.19	7.02	0.71	27.3795	6.7865	20.593
NILW64A-35-3	4.39	0.0122	0.045	1.67	0.183	15	1.23	8.12	0.761	31.4112	6.1172	25.294
AV	4.03	0.0117967	0.0606667	1.69333	0.192333	12.9333	1.13867	7.48667	0.691	28.2378	5.7958	22.442
SD										2.84314	1.18457	2.50586
NILA619-35-1	9.61	0.132	0.122	4.71	0.231	10.2	0.882	4.3	0.444	30.631	14.574	16.057
NILA619-35-2	9.2	0.106	0.123	4.7	0.277	10.2	0.912	3.73	0.44	29.688	14.129	15.559
NILA619-35-3	9.1	0.134	0.125	5.12	0.255	10.8	1.15	4.42	0.496	31.6	14.479	17.121
AV										30.6397	14.394	16.2457
SD										0.956029	0.234361	0.797908
T-TEST	0.00126507	0.000272075	0.00225645	3.16239e-05	0.0348948	0.0784283	0.230697	0.00103736	0.0100347	0.237749	0.000248355	0.0150859

## Sheet: Fig 1d, g-i
Fig. 1d Measurement of the vitreous endosperm area in kernel transverse sections.
	W64A	A619	NILW64A	NILA619
	0.861786	0.219697	0.465638	0.145104
	0.806715	0.180006	0.478942	0.128273
	0.816586	0.225595	0.314064	0.221715
	0.795165	0.231228	0.406912	0.131942
	0.853325	0.26703	0.419651	0.136793
	0.853689	0.160897	0.452825	0.20212
	0.844369	0.180039	0.248499	0.140991
	0.796432	0.147442	0.384115	0.117473
	0.764465	0.130095	0.441048	0.123886
	0.775046	0.18106	0.490417	0.184011
	0.859432	0.132813	0.482675	0.214549
	0.795866	0.14438	0.476772	0.170988
	0.805676	0.164652	0.55645	0.161082
	0.796177	0.184713	0.549153	0.124057
	0.809458	0.185632	0.490202	0.127275
		0.185115	0.494396	0.132533
		0.171645	0.576329
		0.165705	0.535746
		0.207605
		0.141738
		0.20776
		0.156444
		0.185925
Average	0.815612	0.180748	0.459102	0.153924
stdv	0.031377	0.0339979	0.0830869	0.0344596
		Test W64A vs A619		Test NILW64A vs NILA619
		3.80251e-37		6.62256e-15
Fig. 1g Expression level of the candidate genes in 18-DAP endosperm of two parents and two NILs. (RNA-seq data, FPKM)
Gene id	W64A-1	W64A-2	W64A-3	A619-2	A619-3	A619-4	NILW64A-1	NILW64A-2	NILW64A-3	NILA619-1	NILA619-2	NILA619-3
Zm00001d026053	2.66497	2.0549	3.1549	2.44933	3.16554	2.58042	0.516831	0.270252	0.265673	1.67052	3.05797	2.03233
Zm00001d026055	1.30162	2.60784	2.57005	0.363145	0.188809	0.309142	0.570643	0.515665	0.710024	0.292562	0.240813	0.462161
Zm00001d026056	26.6339	25.0328	30.4603	7.95627	5.01485	6.89062	18.9842	23.7906	16.9743	5.4328	6.22873	5.14103
Zm00001d026060	0.225508	0.383873	0.232057	0.512056	0.71221	0.588342	0.737868	0.437117	0.376596	0.756287	0.48689	1.20357
Zm00001d026061	0.0561621	0.0578823	0.0586512	0	0.0288996	0.0872418	0.109658	0.0574678	0	0.0601085	0	0.176365
Fig. 1i RT-qPCR analysis of Ven1 in two independent transgenic lines. The maize Actin is used as an internal control. Expression of Ven1 in KN5585 was set to 1.
KN5585	RNAi-1	RNAi-2
1.2086	0.217135	0.131518
0.903335	0.343092	0.207809
0.915945	0.242603	0.31498
Fig. 1h Immunoblotting analysis of VEN1 in seeds. ACTIN was used as an internal control.
Fig. 1j Immunoblotting analysis of VEN1 in 18-DAP endosperms of two independent transgenic lines. ACTIN was used as an internal control.

## Sheet: Fig 2a
Fig. 2a RT-qPCR analysis of Ven1 expression during seed development. The maize Actin is used as an internal control. Expression of Ven1 in 8 DAP-seeds was set to 1.
3 DAP-S	6 DAP-S	8 DAP-S	12 DAP-En	18 DAP-En	24 DAP-En	28 DAP-En	35 DAP-En
1.10318	0.947151	0.997692	1.52274	2.57874	1.81085	3.34421	5.03386
1.24114	0.871557	1.05458	1.59844	2.66968	1.9141	3.73645	4.6321
1.12636	0.960373	0.950439	1.60956	2.45661	1.96791	3.71064	4.96456

## Sheet: Fig. 3i-k
Fig. 3i,j,k The composition of lipids in NILW64A and NILA619 endosperm cells.
Compounds	Y24-1	Y24-2	Y24-3	Y24-4	F24-1	F24-2	F24-3	F24-4	Y35-1	Y35-2	Y35-3	Y35-4	F35-1	F35-2	F35-3	F35-4		T-TEST (24 DAP)	T-TEST (35 DAP)
Total	19884.9	19887.4	18128.9	17051.5	24166	24475.2	25069	26101.5	17631.5	16583.6	21505.8	20023.3	25545.5	20226.6	23271.9	22999.7		0.000270891	0.0401582
DGDG	728.005	747.889	903.368	697.981	727.967	591.543	730.256	789.732	233.664	188.189	233.876	266.489	333.998	357.342	318.968	375.526		0.375808	0.00127307
MGDG	94.9042	64.4413	58.782	61.0776	84.3081	79.8703	88.8971	94.6752	6.80715	5.96433	7.96004	7.99227	16.4371	20.5732	14.3892	18.1533		0.10629	0.000338992
PA	723.143	1098.94	1310.65	1110.2	1723.79	1682.25	1904.35	1711.29	751.246	551.596	906.71	936.386	907.581	735.99	899.307	858.881		0.00193632	0.532847
PC	2249.13	2556.3	2520.32	2490.59	2130.52	2079.99	2083.81	1867.49	570.132	487.936	636.594	661.082	931.002	955.386	909.914	896.38		0.00393663	0.000179523
PE	1131.08	1227.17	1187.32	1105.62	1089.58	1123.15	1109.28	1038.24	232.823	218.671	296.498	303.116	355.826	367.911	369.33	388.938		0.0705317	0.00315665
PG	526.837	564.037	587.427	555.963	575.129	533.458	573.077	472.642	119.609	105.856	165.536	168.827	228.229	232.82	219.23	215.014		0.487708	0.0022536
PI	347.943	369.654	408.46	445.338	327.338	340.51	325.332	291.957	140.217	123.52	189.778	183.276	244.757	180.895	196.414	183.689		0.0240588	0.102761
LPA	8.42003	25.883	22.3239	16.2277	29.5729	26.2922	35.526	34.3919	6.9023	5.21447	8.66616	20.7768	10.2903	6.67248	10.7259	9.24452		0.0235154	0.761954
LPC	75.4525	215.129	193.783	176.609	265.792	212.286	258.271	256.068	38.4727	30.4387	52.8991	56.391	97.502	97.6232	139.989	96.9639		0.0469742	0.00207559
LPE	203.281	405.737	344.655	224.609	508.751	366.575	519.052	534.278	48.4232	45.8719	81.842	87.9093	137.678	117.42	143.969	140.272		0.0233351	0.0014952
LPG	6.7386	10.1049	7.58611	5.48381	11.5611	12.6095	11.8838	11.9969	2.59687	2.51302	4.03132	4.66409	6.27429	4.91661	6.494	5.93696		0.00396638	0.00847151

## Sheet: Fig. 4h
Fig. 4h Altered carotenoid composition in endosperm tissues of A619, ven1s1-s4 and NILW64A. (µg g-1)
	A619-30DAP-1	A619-30DAP-2	A619-30DAP-3	ven1s1-30DAP-1	ven1s1-30DAP-2	ven1s1-30DAP-3	ven1s2-30DAP-1	ven1s2-30DAP-2	ven1s2-30DAP-3	ven1s3-30DAP-1	ven1s3-30DAP-2	ven1s3-30DAP-3	ven1s4-30DAP-1	ven1s4-30DAP-2	ven1s4-30DAP-3	NILW64A-30DAP-1	NILW64A-30DAP-2	NILW64A-30DAP-3
(E/Z)-Phytoene	4.66956	4.7164	4.37381	12.4261	11.5231	11.4401	0.277293	0.246411	0.284463	0.226648	0.254057	0.222839	1.27345	1.3595	1.31003	1.56429	1.76751	1.84557
Lycopene	0.909395	0.961487	0.878404	N/A	N/A	N/A	N/A	N/A	N/A	N/A	N/A	N/A	N/A	N/A	N/A	0.0481897	0.0624328	0.0613363
α-Carotene	0.44367	0.416278	0.427147	N/A	N/A	N/A	0.0247511	0.0238036	0.0200776	N/A	0.00894973	0.00336425	0.0237706	0.0263111	0.0259147	0.0284532	0.0196783	0.0215087
β-Carotene	4.29199	4.05534	4.08618	0.0143194	0.0125329	0.0106276	0.103153	0.0924174	0.11846	0.226528	0.21693	0.22801	1.54493	1.43592	1.51604	1.30451	1.4435	1.34247
α-Cryptoxanthin	0.0990184	0.0908806	0.0855613	N/A	N/A	N/A	N/A	N/A	N/A	0.00264968	0.00522917	0.00494692	0.0238129	0.0215814	0.0216844	N/A	N/A	N/A
β-Cryptoxanthin	0.745498	0.659624	0.715055	N/A	N/A	N/A	N/A	N/A	N/A	0.0115375	0.0206996	0.0226711	0.180904	0.161902	0.170814	0.511994	0.505547	0.516028
Lutein	5.89329	6.07358	5.97341	0.0332882	0.0305532	0.0300622	0.583538	0.47595	0.565727	2.54208	2.36492	2.48166	4.83703	4.33948	4.41258	10.0629	11.3975	11.7691
Zeaxanthin	8.61531	7.59912	7.97153	0.140952	0.142971	0.115066	0.850474	0.814954	0.836853	2.11207	2.33464	2.18347	5.03013	5.22356	5.01495	14.6741	14.3802	14.7219
Antheraxanthin	0.610052	0.549906	0.569891	0.0525883	0.0484536	0.044251	0.146505	0.144144	0.164938	0.406159	0.455399	0.45367	0.501321	0.510558	0.495483	1.11545	1.10483	1.13096

## Sheet: Supplementary Fig. 4b,d
	Supplementary Fig. 4b The vitreous phenotype is linked with Ven1D1051.
	Supplementary Fig. 4d The vitreous phenotype is linked with Ven1P25

## Sheet: Supplementary Fig. 6b-e
Supplementary Fig. 6b SDS-PAGE analysis of zein proteins in NILW64A and NILA619 at 18, 24 DAP and mature seeds
Supplementary Fig. 6c Total protein content in mature endosperm of NILW64A and NILA619.
NILW64A	NILA619
8.526	8.785
8.232	8.519
8.416	8.527
Supplementary Fig. 6d RNA-seq data of zein genes in 18-DAP endosperm of NILW64A and NILA619. (FPKM)
Gene id	Gene name	NILA619_1	NILA619_2	NILA619_3	NILW64A_1	NILW64A_2	NILW64A_3
Zm00001d020592	γ27	51025.3	50341.9	52483.2	54331	51409	53527.5
Zm00001d048851	z1A	4253.61	4864.02	4635.92	4912.46	4904.61	4590.02
Zm00001d048850	z1A	37.4129	51.9914	42.5862	42.0243	61.8999	49.16
Zm00001d048852	z1A	204.472	183.958	200.396	193.151	211.949	226.991
Zm00001d048847	z1A	9600.31	7971.19	9415.8	10376.4	9802.85	11122.4
Zm00001d049476	z1A	8950.41	9102.03	9765.43	11036.6	10286.1	10258.1
Zm00001d019155	z1B	14797	21652.9	17639.9	21341.8	18071	22694.2
Zm00001d019162	z1B	117.694	53.0122	116.649	83.7766	112.185	135.229
Zm00001d049243	z1C	323.941	313.902	260.538	504.852	464.645	318.411
Zm00001d048818	z1C	206.618	221.516	186.655	346.788	301.544	204.462
Zm00001d048809	z1C	14230.3	12614.5	15857.1	19561.2	14306.5	21526.1
Zm00001d048812	z1C	509.021	375.456	503.473	704.258	503.798	626.322
Zm00001d048813	z1C	214.126	187.148	143.826	304.816	313.087	148.969
Zm00001d048810	z1C	209.101	194.574	142.808	272.161	213.578	167.077
Zm00001d048808	z1C	481.32	465.488	397.262	646.796	527.902	552.031
Zm00001d048806	z1C	830.523	1029.69	1102.46	550.708	426.089	358.837
Zm00001d030855	Z1d	1980.41	1629.32	1731.44	4134.6	2212.01	2597.7
Supplementary Fig. 6e RT-qPCR analysis of zein gene expression in NILW64A and NILA619 endosperm at 24 DAP and 35 DAP. The maize Actin is used as an internal control. Expression of Ven1 in NILA619-24 DAP was set to 1.
Gene name	NILA619-24 DAP-1	NILA619-24 DAP-2	NILA619-24 DAP-3	NILW64A-24 DAP-1	NILW64A-24 DAP-2	NILW64A-24 DAP-3	NILA619-35 DAP-1	NILA619-35 DAP-2	NILA619-35 DAP-3	NILW64A-35 DAP-1	NILW64A-35 DAP-2	NILW64A-35 DAP-3
γ27	1.03049	0.968171	1.00231	1.70921	1.34102	1.62826	0.860551	0.866537	0.848704	1.00928	0.854607	0.866537
z1A	0.922316	0.954842	1.1355	1.28639	1.23399	1.38831	0.608502	0.754364	0.770215	1.04488	1.06683	0.848704
z1B	1.04729	0.911722	1.04729	1.47087	1.59844	0.943874	0.440333	0.394109	0.523647	0.672062	0.530957	0.449585
z1C	1.1434	1.04488	0.83702	1.44727	1.23399	1.09682	0.780967	0.903335	0.802923	0.941696	0.802923	0.935191
z1D	1.18099	0.888843	0.952638	1.28343	1.04972	1.23114	1.45397	1.46409	1.87905	1.53688	1.32869	1.28343

## Sheet: Supplementary Fig. 7
Supplementary Fig. 7a RNA-seq data of primary starch synthetic genes in 18-DAP endosperm of NILW64A and NILA619. (FPKM)
Gene id	Gene name	NILA619_1	NILA619_2	NILA619_3	NILW64A_1	NILW64A_2	NILW64A_3
Zm00001d038163	PPDK1	119.167	80.3316	79.3655	93.2304	125.424	80.2424
Zm00001d010321	PPDK2	685.13	472.793	488.102	492.539	701.956	448.75
Zm00001d045042	Sh1	1300.62	1188.01	1145.64	1503.65	1271.37	1186.62
Zm00001d047253	Sus1	48.0734	47.9653	57.6616	111.725	38.8254	92.9029
Zm00001d050032	Bt2	406.36	347.599	327.927	345.969	429.632	224.895
Zm00001d044129	Sh2	168.306	135.326	129.009	135.457	150.86	98.0079
Zm00001d045462	GBSS1	64.5272	59.1985	50.0011	52.9154	81.5512	47.1669
Zm00001d045261	SS1	63.4895	48.7995	45.3413	47.1833	74.2332	36.6308
Zm00001d037234	SSⅡa	81.9814	69.8786	62.2343	62.6819	95.4571	53.5938
Zm00001d026337	SSⅢb	0.18738	0.292966	0.664261	0.363845	0.171616	0.150922
Zm00001d010821	SSⅣ	5.86733	4.95103	4.14175	3.32957	4.01853	3.92643
Zm00001d051976	SSV	3.51381	3.66985	3.29923	1.69076	2.04968	2.54158
Zm00001d014844	SBE1	62.4535	46.2771	46.3496	51.0629	67.3986	42.7089
Zm00001d003817	SBEⅡa	7.85803	5.83442	5.75699	5.0912	7.59699	5.03455
Zm00001d049753	Su1	38.9234	32.143	32.7288	29.9964	48.5694	30.6128
Zm00001d004438	Zpu1	8.70376	11.1868	9.32786	8.44921	9.64918	7.78743
Zm00001d016684	Ae1	27.7368	18.6757	19.9424	18.1796	33.383	18.1572
Supplementary Fig. 7b RT-qPCR analysis of primary starch synthetic genes in NILW64A and NILA619 endosperm at 24 DAP and 35 DAP. The maize Actin is used as an internal control. Expression of Ven1 in NILA619-24 DAP was set to 1.
Gene name	NILA619-24 DAP-1	NILA619-24 DAP-2	NILA619-24 DAP-3	NILW64A-24 DAP-1	NILW64A-24 DAP-2	NILW64A-24 DAP-3	NILA619-35 DAP-1	NILA619-35 DAP-2	NILA619-35 DAP-3	NILW64A-35 DAP-1	NILW64A-35 DAP-2	NILW64A-35 DAP-3
Sh1	1.05946	0.954842	0.988514	1.2086	1.19196	1.19196	0.884745	0.860551	1.05946	1.00928	0.842842	0.775572
Bt2	1.21419	0.993092	0.82932	0.920188	0.907519	0.817902	1.20581	1.1487	1.36604	1.07923	1.02811	0.986233
GBSS1	1.10445	0.961483	0.941696	0.775572	0.713672	0.848704	0.968171	0.935191	1.10445	0.981686	0.935191	1.18372
SSⅠ	1.06437	0.895025	1.04972	1.32869	1.41421	1.27456	1.00231	0.968171	1.03049	0.948246	0.948246	0.922316
SS2Ⅱ	1.16205	0.937354	0.918064	0.850667	0.761368	0.793701	1.1355	0.954842	0.922316	0.954842	0.804299	0.797377
SS3Ⅲ	1.03288	0.92445	1.04729	1.4012	1.46071	1.39152	1.05214	0.974905	0.974905	0.802923	0.728668	1.08172
SBE1	1.07425	0.922316	1.00928	1.18372	1.16743	1.217	0.943874	0.990801	1.0693	0.95705	0.730353	0.963707
Supplementary Fig. 7c Immunoblotting analysis of starch synthetic proteins in NILW64A and NILA619 endosperms at 24 DAP and 35 DAP
Supplementary Fig. 7d Starch content in mature endosperm of NILW64A and NILA619.
Total starch content (%)	NILA619-1	NILA619-2	NILA619-3	NILA619-4	NILA619-5	NILA619-6	NILW64A-1	NILW64A-2	NILW64A-3	NILW64A-4	NILW64A-5	NILW64A-6	T-TEST
	72.7555	72.427	73.3303	73.2482	72.0985	73.2482	72.5091	71.7701	73.2482	74.0693	73.0018	73.2482	0.752086
Amylose %	NILA619-1	NILA619-2	NILA619-3	NILA619-4	NILA619-5	NILA619-6	NILW64A-1	NILW64A-2	NILW64A-3	NILW64A-4	NILW64A-5	NILW64A-6	T-TEST
	19.6216	20.3747	19.0643	19.0279	18.5556	19.2303	19.7393	19.224	19.2451	19.8792	20.4757	20.4192	0.156528

## Sheet: Supplementary Fig. 9b-e
Supplementary Fig. 9b-e Analysis of lipid content in endosperm of NILs. Data are given in mmol/g maize endosperm at 35 DAP.
Compounds nmol/g	Y24-1	Y24-2	Y24-3	Y24-4	F24-1	F24-2	F24-3	F24-4	Y35-1	Y35-2	Y35-3	Y35-4	F35-1	F35-2	F35-3	F35-4	T-TEST (24 DAP)	T-TEST (35 DAP)
FA	2324.72	2048.04	1908.73	1976.88	3756.49	4063.98	3800.98	4016.4	5487.62	5830.79	6029.11	6112.48	7336.44	7404.71	7523.37	7627.47	4.59446e-06	4.38425e-05
DAG	5339.86	4874.84	4744.83	4449.86	5461.48	5079.93	5586.28	4790.94	2841.48	2545.3	3882.25	3037.5	4971.53	4024.44	3811.95	4956.88	0.19605	0.0172904
TAG	6125.41	5679.23	3930.68	3735.02	7473.75	8282.72	8041.97	10191.4	7151.53	6441.75	9010.05	8176.37	9967.96	5719.9	8707.89	7226.38	0.00512254	0.851643
Compounds nmol/g	NILW64A-1	NILW64A-2	NILW64A-3	NILW64A-4	NILA619-1	NILA619-2	NILA619-3	NILA619-4	T-TEST (NILA619 vs NILW64A)
FA 16:0	1023.12	1027.88	1154.8	1212.17	1388	1431.48	1418.75	1467.51	0.000655889
FA 18:0	109.527	111.707	126.707	125.669	153.177	152.123	147.851	163.832	0.000722106
FA 18:1	572.668	556.231	653.698	638.34	975.234	975.872	995.746	1032.85	7.76948e-06
FA 18:2	3388.37	3728.77	3656.76	3702.89	4286.29	4285.32	4428.82	4401.8	0.000154448
FA 18:3	193.41	202.975	218.448	213.535	265.003	266.901	259.176	278.892	0.000128542
DAG 34:1; DAG 16:0-18:1	89.461	79.8349	120.019	137.98	192.695	154.345	161.629	181.593	0.00648946
DAG 36:2; DAG 18:1-18:1	142.842	119.876	186.945	211.48	257.759	229.472	206.286	237.668	0.0275436
DAG 36:3; DAG 18:1-18:2	464.751	402.894	625.392	702.563	886.538	766.889	641.912	925.342	0.0349488
DGDG 34:2; DGDG 16:0-18:2	47.9949	41.2927	54.6347	58.0964	78.5618	87.4004	75.8687	90.3511	0.000683139
DGDG 36:4; DGDG 18:2-18:2	117.621	94.4242	107.16	129.913	137.306	155.395	140.525	160.918	0.00865537
DGDG 36:5; DGDG 18:2-18:3	35.3575	28.5173	38.625	40.0185	63.5218	57.5678	48.7875	68.7954	0.00297356
MGDG 36:3; MGDG 18:1-18:2	5.31303	4.53046	6.02049	6.14647	13.3626	16.7038	11.0908	15.0061	0.000490505
PC 34:1; PC 16:0-18:1	57.4915	49.7574	64.5586	64.8877	95.787	104.149	95.2927	95.3963	9.24061e-05
PC 34:2; PC 16:0-18:2	228.701	200.714	251.808	262.775	341.202	347.575	326.741	329.739	0.000464844
PC 34:3; PC 16:0-18:3	21.7144	18.11	24.9248	24.7905	37.4592	38.0993	36.7893	35.2255	0.000151824
PC 36:2; PC 18:0-18:2;18:1-18:1	16.3983	13.056	19.7401	20.5422	34.1053	35.7585	36.1308	34.1738	6.40775e-05
PC 36:3; PC 18:1-18:2	62.1263	53.2951	69.948	72.0475	113.227	117.84	111.273	111.498	3.62305e-05
PC 36:4; PC 18:2-18:2;16:0-20:4	155.954	130.681	173.334	180.931	252.808	257.178	246.496	238.787	0.000294937
PC 36:5; PC 18:2-18:3	16.7024	13.5855	19.0488	21.3793	34.2544	32.7863	34.7866	31.3149	0.000146642
PE 34:2; PE 16:0-18:2	114.255	106.963	145.962	150.907	167.258	171.041	185.567	200.496	0.00850945
PE 36:3; PE 18:1-18:2	12.9264	11.3978	15.4646	16.551	24.6145	24.3626	24.3619	26.1162	0.00013253
PE 36:4; PE 18:2-18:2	76.5138	71.8885	95.5183	95.2431	114.17	122.167	111.235	111.935	0.00407621
PG 32:0; PG 16:0-16:0	45.0721	40.5845	70.918	69.5472	98.9386	91.0953	95.8438	93.9313	0.00325257
PG 34:1; PG 16:0-18:1	11.2185	10.3488	13.643	14.9037	31.4247	34.4661	29.7896	30.4363	1.36073e-05
PG 34:2; PG 16:0-18:2	40.2625	35.466	51.44	54.8903	58.3757	69.9272	56.6359	54.7954	0.0449508
LPC 16:0	11.5676	9.0562	15.874	17.1559	28.8881	28.151	31.7688	28.5152	0.000242967
LPC 18:2	20.2424	16.1847	28.1764	29.9386	51.307	52.4519	90.0528	51.5643	0.00974704
LPE 16:0	14.1677	12.7529	23.1416	25.5474	39.0277	31.6405	41.77	37.2333	0.00294952
LPE 18:2	30.643	29.4449	53.2362	56.4049	88.7859	76.3868	92.46	92.7897	0.00145699
